# Supplementary material for: XPF–ERCC1 Blocker Improves the Therapeutic Efficacy of 5-FU- and Oxaliplatin-Based Chemoradiotherapy in Colorectal Cancer
Source: Cells. 2023 May 25;12(11):1475. doi: 10.3390/cells12111475 (PMC10252687; doi:10.3390/cells12111475)
Supplement: Supplementary file 1 [file cells-12-01475-s001.zip]

Archive with 1 entries (1 files):
- cells-2342115-supplementary.pdf
